# Supplementary material for: Pain Burden in Post-COVID-19 Syndrome following Mild COVID-19 Infection
Source: J Clin Med. 2022 Jan 31;11(3):771. doi: 10.3390/jcm11030771 (PMC8836662; doi:10.3390/jcm11030771)
Supplement: Supplementary file 1 [file jcm-11-00771-s001.zip]

Archive with 1 entries (1 files):
- jcm-1542768-supplementary.pdf
